# Supplementary material for: Development of a clinical decision tool to reduce diagnostic testing for primary aldosteronism in patients with difficult-to-control hypertension
Source: BMC Endocr Disord. 2020 Apr 29;20:56. doi: 10.1186/s12902-020-0528-3 (PMC7191700; doi:10.1186/s12902-020-0528-3)
Supplement: Supplementary file 2 — Additional file 2. Primary aldosteronism probability calculator. Excel sheet for calculating the predicted probability of primary aldosteronism for an individual patient with difficult-to-control hypertension. [file 12902_2020_528_MOESM2_ESM.xls]

## Sheet: Calculation sheet
	Calculated Predicted Probability of Primary Aldosteronism
	Predicting the current presence of primary aldosteronism in patients reffered with difficult-to-treat hypertension
	Age	40	years
	24-hour ambulatory systolic blood pressure	155	mmHg	Predicted probability
	Serum potassium	4.8	mmol/L	1.8%
	Potassium supplementation
	Serum sodium	138	mmol/L
	eGFR	80	ml/min/1.73m2
	HbA1c	42	mmol/mol

## Sheet: Blad2
Potassium supplementation	no	1
	yes
Linear predictor	-4.02097
Predicted risk	0.0176195
